# Supplementary material for: Large-magnitude events unlikely in induced earthquake sequences
Source: Nat Commun. 2026 Apr 29;17:4192. doi: 10.1038/s41467-026-72219-9 (PMC13153268; doi:10.1038/s41467-026-72219-9)
Supplement: Supplementary file 3 — Dataset 1 [file 41467_2026_72219_MOESM3_ESM.xlsx]

## Sheet: Sheet1
Supplementary Data 1 | Information of all gathered injection-induced cases. CGR: Conventional Geothermal Reservoirs; WFD: Waste Fluid Disposal; EOR: Enhanced Oil Recovery; HF: Hydraulic Fracturing; EGS: Enhanced Geothermal System; UGS: Underground Gas Storage.
Site	Categary	Country	Analyzed or not	Data Sources and Notes (refer to Supplementary Information for full reference list)
Basel	EGS	Switzerland	Yes	Non-high-resolution catalog in Herrmann et al.1. Using their high-resolution catalog reduces mc by 0.2 and leads to the same conclusions, but no location information is provided.
Bedretto-Int10-PH1	Scientific	Switzerland	Yes	6,7
Bedretto-Int11-PH2A	Scientific	Switzerland	Yes	6,7
Bedretto-Int11-PH2B	Scientific	Switzerland	Yes	6,7
Bedretto-Int7-PH1	Scientific	Switzerland	Yes	6,7
Bedretto-Int8-PH2	Scientific	Switzerland	Yes	6,7
Bedretto-Int9-10-PH2	Scientific	Switzerland	Yes	6,7
Castor	UGS	Spain	Yes	8
Cen'gong	HF	China	Yes	9
Cooper Basin-2005	EGS	Australia	Yes	10
Cooper Basin-2010	EGS	Australia	Yes	11
Cooper Basin-2012	EGS	Australia	Yes	11
Crooked Lake	HF	Canada	Yes	12
Decatur	UGS	America	Yes	13; We only consider earthquakes that occurred before April 2017, restricting our analysis to the first stage. The second stage includes only a limited number of events, which do not affect our overall conclusion.
Geysers	CGR	America	Yes	14
Grimsel-HS4	Scientific	Switzerland	Yes	15
Grimsel-HS5	Scientific	Switzerland	Yes	15
Grimsel-HS8	Scientific	Switzerland	Yes	15
Guthrie	WFD	America	Yes	16
Guy-Greenbrier-Feb2011	WFD	America	Yes	17; Using the catalog from Huang and Beroza18 yields similar results, though their early records include a sequence associated with HF, located off the main fault, that exhibits TGR.
Guy-Greenbrier-Jul2010	WFD	America	Yes	17; Using the catalog from Huang and Beroza18 yields similar results, though their early records include a sequence associated with HF, located off the main fault, that exhibits TGR.
Harrison	HF	America	Yes	19
Musreau Lake	WFD	Canada	Yes	20; Only events occurring after July 2017, when the injection takes place, are retained.
Newberry-2014	EGS	America	Yes	21
Otaniemi	EGS	Finland	Yes	22
Paralana	EGS	Australia	Yes	23
Pohang	EGS	South Korea	Yes	For sequence-specific studies, catalogs are either compiled up to the maximum magnitude event in 201524 or limited to events spanning only several days before to after the mainshock25. In this study, we use the catalog by Han et al.26, which covers the Southern Korean Peninsula from 2012 to 2021. We restrict the catalog to events within 36.0–36.2°N and 129.3–129.45°E, and after 2016, when injecti…
Rittershoffen	EGS	France	Yes	27
Soultz-Sous-Forêts-1995	EGS	France	Yes	28
Soultz-Sous-Forêts-1996	EGS	France	Yes	29
Soultz-Sous-Forêts-2000	EGS	France	Yes	29; We first round the mangtiude to only one digital number, we than aoply an mc of 0.2 to avoid wird discretization.
Soultz-Sous-Forêts-2003	EGS	France	Yes	29; An mc of 0.3 is imposed to avoid wiered discretiazation.
St.Gallen	EGS	France	Yes	30,31
Strasbourg	EGS	France	Yes	We use the catalig provided by BCSF-Rénass (https://renass.unistra.fr/fr/zones/france/), filetered lat: [48.57–48.68]; Lon: [7.72–7.87], between 2018 and 2022. There is only one event after 2022, which is seperated from the two cluster. There are two groups happen at different times, in different locations, but given the small catalog size, we analyze the entire catalog. The mangtiudes below 1 ar…
ToC2ME	HF	Canada	Yes	33
Utah FORGE-2022	EGS	America	Yes	34
Utah FORGE-2023	EGS	America	Yes	34
Val d'Agri	WFD	Italy	Yes	2
Blue Mountain	CGR	America	No	There is a data gap of approximately 0.5 years35.
Brawley	CGR	America	No	The earthquakes reported by the Southern California Earthquake Data Center are under a mixture of different magnitude types.
Coso	CGR	America	No	The earthquakes reported by the Southern California Earthquake Data Center are under a mixture of different magnitude types.
Hengill	CGR	Iceland	No	A small-aperture seismic array was deployed in 2018, while the Hengill field has been in continuous operation since 200636.
Molasse Basin	CGR	Germany	No	Catalog size is smaller than 10037.
Raft River	CGR	America	No	The magnitude of completeness changes over time, and there are not enough events for the highest magnitude of completeness38
Salton Sea	CGR	America	No	The earthquakes reported by the Southern California Earthquake Data Center are under a mixture of different magnitude types.
San Emidio	CGR	America	No	Only seismicity during the shut-in period has been studied 39, and the long-term seismicity is not recorded.
Fenton Hill 83	EGS	America	No	There are some data gaps where no events were detected40.
Fenton Hill 86	EGS	America	No	No publicly available data.
Groß Schönebeck	EGS	Germany	No	Only 29 events' hypocenters were determined41.
Newberry 2012	EGS	America	No	Using the catalog from Cladouhos et al.21, only about 60 events are above the magnitude of completeness.
Soultz-Sous-Forêts 1993	EGS	France	No	Using the catalog of Drif et al.29, we find that small events were not recorded during the time of maximum magnitude.
Soultz-Sous-Forêts 2003 circulation	EGS	France	No	Using the catalog of Drif et al.29, we find that the catalog size is small (~200 events), and determining the magnitude of completeness is difficult.
Soultz-Sous-Forêts 2004	EGS	France	No	Using the catalog of Drif et al.29, we observe some potential magnitude saturation due to artifacts.
Soultz-Sous-Forêts 2005	EGS	France	No	Using the catalog of Drif et al.29, we observe some potential magnitude saturation due to artifacts.
Eagle west	EOR	Canada	No	The seismicity persisted until recently but was only discussed by Horner et al.42.
Bowland Shale	HF	England	No	Only 52 events were recorded43.
Duvernay East Shale Basin	HF	Canada	No	The largest event might be a natrual earthquake44.
Garvin	HF	America	No	Using the catalog of Holland45, there are around 70 events above the mangtiude of completeness.
Goodfellow	HF	Laboratory	No	Acoustic emissions were recorded on a cylindrical sample of Westerly granite (tens of centimeters in size) rather than in situ46.
Neuquén Basin	HF	Argentina	No	Hydraulic fracturing started in 2010, while the catalog begins in 201447.
Preston New Road 1	HF	England	No	Magnitudes are a mixture of ML and Mw48.
Preston New Road 2	HF	England	No	There are issues of data gaps and magnitude saturation49
Aspo	Scientific	Sweden	No	Using the catalog of Kwiatek et al.50, there are only 29 events above the magnitude of completeness determined by our method.
Bedretto (Int8-Phase1, Int9-Phase1, Int11-Phase1, Int12-Phase1, Int12-Phase2, Int12-Phase3, Int13-Phase1, Int14-Phase1)	Scientific	Switzerland	No	Using the catalog from Obermann et al.6, the event numbers are less than 100 after apply the magnitude of completeness determined by our method.
Grimsel-HS1, HS2, HS3, HF2, HG3, HF5, HF6, HHF8	Scientific	Switzerland	No	The number of events above the magnitude of completeness is fewer than 10015.
KTB 1994	Scientific	Germany	No	Though the magnitude of completeness is not reported in the original paaper 51, van der Elst et al.52 uggested a value of -1, above which there are only ~70 events.
KTB2000	Scientific	Germany	No	Using the catalog of Baisch et al.53, the estimated magntiude of completeness is -0.3 above which there are only ~50 events.
LSBB	Scientific	America	No	138 events have recorded magnitudes, and the number of events above the determined magnitude of completeness is only in the dozens54.
Cornegliano Stoccaggio	UGS	Italy	No	The earthquake rate does not change compared to the rate before the operation55.
Hutubi	UGS	China	No	In the catalog provided by Tang et al.56, we observe that the beginning of the sequence does not include any events below M2. If we set the magnitude of completeness above 2, only a few dozen earthquakes remain.
In Salah	UGS	Algeria	No	The injection of carbon dioxide began in 2004, while the microseismic monitoring array was installed in 2009. There is also a data gap in the seismic records since 200957.
Stage 2C of the CO2CRC Otway Project	UGS	Australia	No	Ony 19 events were detected58.
Ashtabula	WFD	America	No	Two subparallel faults—one active in 1987 and the other in 2001—each recorded over 30 and more than 10 earthquakes, respectively59.
Azle-Reno	WFD	America	No	Using the catalog from Hennings et al.60, we find that at the beginning of the sequence, almost no events smaller than M1.5 were recorded. However, the standard estimation for mangtiude of completeness yields a value of 0.8. When applying a magnitude of completeness of 1 or higher, the number of events drops to fewer than 100.
Cordel	WFD	Canada	No	The injection started in 1991, and the detection capability at the beginning was uncertain. Selecting a conservative magnitude of completeness results in very few events61.
Cushing	WFD	America	No	We did not find seismological studies that generated catalogs for this sequence. The magnitudes reported by the Oklahoma Geological Survey and the National Earthquake Information Center for the region are not consistent62.
Dallas Fort Worth	WFD	America	No	The earthquakes occurred in bursts across different years; in some bursts, no small events (M < 2.4) were recorded63. Setting a magnitude of completeness of higher than 2.4 results in an insufficient number of events.
Fairview	WFD	America	No	Magntiudes are reported in different magntiude types64.
Greeley	WFD	America	No	The injection rate has been increasing since 2010. The earthquakes were mainly detected by the six stations deployed after the 2014 Mw 3.2 event, raising concerns about missing many earlier events65.
Harper	WFD	America	No	The injection started in 2012, but earthquake data has been available only since March 201466.
Irving	WFD	America	No	Using the catalog from Hennings et al.60, we find that at the beginning of the sequence (when the maximum event happened), almost no events smaller than M2 were recorded. However, the standard estimation for mangtiude of completeness yields a value of 0.7. When applying a magnitude of completeness of 2 or higher, the number of events drops to fewer than 100.
Love County	WFD	America	No	The catalog contains large uncertainties67.
Milan	WFD	America	No	The injection started in 2013, but earthquake data has been available only since March 201466.
Painsville	WFD	America	No	van der Elst et al.52 find that the reported magntiudes are inconsistent.
Paradox Valley	WFD	America	No	The determination of magnitudes might be inconsistent (especially for the maximum events)68; there was also a significant change in the network, which operated until 2014.
Pawnee	WFD	America	No	Temporary stations were deployed after the maximum magnitude event, and no earthquakes were recorded before that69.
Peace River	WFD	Canada	No	There are three spatially distinct clusters, probably associated with different injection wells, with two of them documented completely since the start of the sequence. Both clusters have very small catalog sizes, with the most notable one being where an ML 5.4 event occurred. The magnitude of completeness is difficult to constrain; the maximum curvature method gives an value of 2.1, leaving only…
Prague	WFD	America	No	The Prague sequence was recorded by a temporary deployment of seismometers installed shortly after the M 4.8 foreshock71, making the history before the event unclear.
Puerto Gaitan	WFD	Columbia	No	An M5.0 event occurred in 202172, while the region had only been studied in detail by two papers published in 202073,74.
Raton Basin	WFD	America	No	We find that the magnitude of completeness varies from 2.7 to 3.8 at different times; only sixteen M ≥ 3.8 earthquakes occurred during the period from August 2001 to 201375.
Reeves	WFD	America	No	The seismic data starts from 2017, while the injection began much earlier. Several events were recorded shortly after the beginning of the seismic data, highlighting the potential for missing earthquakes before that time. Physics-based modeling also suggests that some earthquakes likely occurred before the availability of seismic data76.
Rocky Mountain Arsenal	WFD	America	No	The case occurred in the 1960s, and the identity of the sequence (its spatial and temporal domain) is not very clear77, with no specific dataset available.
Rongchang	WFD	China	No	Wang et al.78 provided a catalog for the region covering the period from 1970 to 2019. However, magnitudes greater than 4 are generally reported as Ms, whereas those below 4 are typically reported as ML (Xinglin Lei, personal communication).
Timpson	WFD	America	No	Before the Mw 4.8 earthquake, only seven earthquakes were detected over seven years. Temporary stations were deployed only after the large event79.
Venus	WFD	America	No	Using the catalog from Hennings et al.60, we find that at the beginning of the sequence—when the maximum magnitude event occurred—no events smaller than M2 were recorded. However, the standard estimation for mangtiude of completeness yields a value of 0. When applying a magnitude of completeness of 2.0 or higher, the number of events drops to fewer than 100.
Youngstown	WFD	America	No	Using the catalog from Kim80, only 64 events exceed mc.
Graham	WFD and HF	Canada	No	The events in the region were triggered by both wastewater disposal and hydraulic fracturing, making them difficult to distinguish81.
Cogdell	WFD or/and UGS	America	No	Only 93 events were detected82.
Soultz-Sous-Forêts 2010	EGS	France	No	Using the catalog of Drif et al.29, we find the discretization of magnitudes to be unusual. For example, a large number of earthquakes had magnitudes of -0.1 or -0.3, while there were almost none with a magnitude of -0.2.
Berlin	EGS	El Salvador	No	There are only 85 events during the operation83.
CooperBasin-2003	EGS	Australia	No	Using the IS EPOS84 catalog, a large number of events were recorded with magnitudes of either 1.2 or 1.7, with no events recorded between them. If the magnitude of completeness is selected to be greater than 1.7, the catalog size drops below 100.
