# Supplementary material for: Large-magnitude events unlikely in induced earthquake sequences
Source: Nat Commun. 2026 Apr 29;17:4192. doi: 10.1038/s41467-026-72219-9 (PMC13153268; doi:10.1038/s41467-026-72219-9)
Supplement: Supplementary file 4 — Dataset 2 [file 41467_2026_72219_MOESM4_ESM.xlsx]

## Sheet: Sheet1
Supplementary Data 2 | Summary of 38 injection-induced cases analyzed in this study. CGR: Conventional Geothermal Reservoirs; WFD: Waste Fluid Disposal; EOR: Enhanced Oil Recovery; HF: Hydraulic Fracturing; EGS: Enhanced Geothermal System; UGS: Underground Gas Storage.
Case	Operation	Stress Regime	Highly earthquake-active zone or nota	Formation	magntiude type	m_C	N(≥m_C)	b_GR	b_GR^(5%)	b_GR^(95%)	b_TGR	b_TGR^(5%)	b_TGR^(95%)	m_corner	m_corner^(5%)	m_corner^(95%)	p_LRT
Bedretto-Int10-PH1	SCI	Transitional between normal and strike-slip faulting	No	Basement	Mw	-4.4	178	3.01	2.71	3.41	1.9	1.9	1.9	-4.1	-4.3	-4	1
Guy-Greenbrier-Feb2011	WFD	Strike-slip	No	Sedimentary layer and basement	ML	0.5	4853	0.92	0.9	0.94	0.9	0.9	0.95	4.9	3.2	5	1
Musreau Lake	WFD	Strike-slip	No	Sedimentary layer and basement	ML	1	6416	1.43	1.4	1.46	1.45	1.4	1.45	4.5	4.1	4.6	1
Basel	EGS	Strike-slip	Yes	Basement	Mw	0.9	1070	1.57	1.49	1.65	1.55	1.45	1.65	3.4	2.3	3.8	0.88
St.Gallen	EGS	Strike-slip	No	Basement	MRb	0	110	0.93	0.79	1.12	0.9	0.78	1.1	3.8	1.5	3.9	0.71
ToC2ME	HF	Strike-slip	No	Sedimentary layer	ML	-1.2	6585	1.15	1.13	1.18	1.15	1.15	1.2	3.6	3.3	3.6	0.57
Strasbourg	EGS	Strike-slip	No	Basement	Mlv	1.1	179	1.01	0.89	1.17	1	0.9	1.15	4.1	3.2	4.3	0.55
Pohang	EGS	Strike-slip and thrust	No	Sedimentary layer and basement	ML	1.6	281	0.83	0.75	0.92	0.85	0.75	0.9	5.2	4.5	5.3	0.45
Grimsel-HS5	SCI	Strike-slip	No	Basement	MA	-4.4	215	1.27	1.13	1.45	1.25	1.1	1.45	-2.4	-2.8	-2.2	0.39
Guy-Greenbrier-Jul2010	WFD	Strike-slip	No	Sedimentary layer and basement	ML	0.1	11275	1.14	1.12	1.16	1.15	1.1	1.15	3.5	3.1	3.8	0.38
Cooper Basin-2005	EGS	Overthrust	No	Basement	ML	1.3	206	1.34	1.21	1.49	1.3	1.15	1.45	3	2.4	3.2	0.3
Castor	UGS	Strike-slip	No	Sedimentary layer or basementc	MRb	0.8	1203	1	0.95	1.05	1	0.95	1.05	4.1	3.9	4.2	0.3
Bedretto-Int8-PH2	SCI	Transitional between normal and strike-slip faulting	No	Basement	Mw	-3.3	629	1.55	1.46	1.65	1.5	1.4	1.6	-1.8	-2	-1.5	0.19
Grimsel-HS8	SCI	Strike-slip	No	Basement	MA	-4.3	152	1.77	1.57	2.01	1.6	1.3	1.9	-3.4	-3.7	-3	0.17
Bedretto-Int7-PH1	SCI	Transitional between normal and strike-slip faulting	No	Basement	Mw	-4	115	1.35	1.19	1.55	1.25	1	1.45	-2.8	-3.1	-2.5	0.14
Cooper Basin-2010	EGS	Overthrust	No	Basement	ML	-1	141	0.76	0.66	0.88	0.75	0.65	0.85	1.6	1.2	1.7	0.1
Newberry-2014	EGS	normal	No	Basement	Mw	0.3	174	0.89	0.8	1	0.85	0.75	0.95	2.4	2	2.5	0.08
Paralana	EGS	Strike-slip or reverse	No	Between sediment cover and basement, or within basement	Mw	0.3	1652	1.26	1.2	1.31	1.25	1.2	1.3	2.4	2.1	2.6	0.07
Bedretto-Int11-PH2A	SCI	Transitional between normal and strike-slip faulting	No	Basement	Mw	-4.1	1070	1.53	1.46	1.61	1.5	1.4	1.6	-2.5	-2.8	-2.3	0.07
Crooked Lake	HF	Strike-slip	No	Sedimentary layer and basement	MRb	1.6	189	0.81	0.74	0.9	0.8	0.65	0.85	3.7	2.9	3.9	0.07
Rittershoffen	EGS	Normal to strike-slip	No	Sedimentary layer and basement	Mlv	0.1	188	1.23	1.11	1.38	1.15	0.95	1.3	1.4	1.2	1.6	0.04
Harrison	HF	Strike-slip	No	Basement	Mw	0.2	246	1	0.91	1.1	0.95	0.85	1.05	2	1.7	2.1	0.03
Geysers	CGR	Normal and strike-slip	Yes	Sedimentary layer	Mw	1.9	388	1.67	1.55	1.8	1.55	1.3	1.65	3	2.7	3.2	0.02
Grimsel-HS4	SCI	Strike-slip	No	Basement	MA	-4.2	705	1.58	1.49	1.68	1.5	1.4	1.6	-3	-3.2	-2.8	0.01
Cooper Basin-2012	EGS	Overthrust	No	Basement	ML	1.1	3489	1.39	1.36	1.43	1.35	1.35	1.4	2.9	2.7	3.1	0.01
Bedretto-Int9-10-PH2	SCI	Transitional between normal and strike-slip faulting	No	Basement	Mw	-4	2134	1.58	1.52	1.63	1.55	1.45	1.6	-2.5	-2.8	-2.3	0.01
Soultz-Sous-Forêts-1995	EGS	Normal and strike-slip	No	Basement	Mw	-1	917	2.05	1.95	2.16	1.9	1.75	1.9	-0.1	-0.3	0	0.01
Soultz-Sous-Forêts-2003	EGS	Normal and strike-slip	No	Basement	Mw	0.3	493	1.36	1.27	1.47	1.25	1.15	1.4	1.6	1.4	1.8	0.01
Cen'gong	HF	Strike-slip	-	Sedimentary layer	ML	-0.3	318	1.11	1.01	1.2	1.05	0.9	1.15	1.2	1	1.3	0.01
Utah FORGE-2022	EGS	Normal and potential strike-slip	No	Basement	MFORK	-0.4	257	1.87	1.72	2.04	1.45	1.3	1.7	0.3	0.1	0.4	0
Otaniemi	EGS	Oblique reverse (focal mechanism); strike-slip (tectonic regime)	No	Basement	Mw	0.4	675	1.39	1.31	1.47	1.3	1.2	1.4	1.7	1.5	1.8	0
Soultz-Sous-Forêts-1996	EGS	Normal and strike-slip	No	Basement	Mw	0.2	1038	1.48	1.42	1.55	1.4	1.3	1.5	1.5	1.3	1.6	0
Utah FORGE-2023	EGS	Normal and potential strike-slip	No	Basement	MFORK	-0.4	289	2.11	1.95	2.3	1.55	1.3	1.85	0.1	0	0.2	0
Val d'Agri	WFD	Thrust	Yes	Basement	ML	0.6	197	1.02	0.94	1.11	0.75	0.6	0.95	1.6	1.4	1.9	0
Bedretto-Int11-PH2B	SCI	Transitional between normal and strike-slip faulting	No	Basement	Mw	-4	1811	1.37	1.32	1.42	1.3	1.2	1.35	-2.7	-2.8	-2.5	0
Guthrie	WFD	Transtensional faulting	No	Basement	MRb	1.4	3029	1.01	0.98	1.04	1	0.95	1	3.5	3.3	3.6	0
Decatur	UGS	Strike-slip	No	Reservoir formations and basement	Mw	-0.6	1441	1.11	1.07	1.16	1.05	1	1.1	0.9	0.8	0.9	0
Soultz-Sous-Forêts-2000	EGS	Normal and strike-slip	No	Basement	Mw	0.2	983	0.98	0.95	1.02	0.75	0.7	0.8	1.2	1.2	1.3	0
a“Highly earthquake-active zone” is defined qualitatively based on whether abundant tectonic earthquakes were reported prior to injection operations.
bMR refers to relative magnitude, which is based on the relative amplitude compared to a template event. However, the template events use different magnitude scales: Castor and Crooked Lake are in Mw; Guthrie uses coda amplitudes; and St. Gallen uses Mlcorr.
cThe hypocenter depth of the Castor earthquakes is under debate. Cesca et al.8 reported a depth of approximately 3 km, which is within the sedimentary deposits, whereas Villaseñor et al.85 suggest a depth greater than 5 km, placing it within the basement rock.
